# Supplementary material for: Factors influencing the efficacy of recombinant tissue plasminogen activator: Implications for ischemic stroke treatment
Source: PLoS One. 2024 Jun 6;19(6):e0302269. doi: 10.1371/journal.pone.0302269 (PMC11156348; doi:10.1371/journal.pone.0302269)
Supplement: S2 File — (XLSX) [file pone.0302269.s010.xlsx]

## Sheet: environment_no_chart
Factors influencing the efficacy of recombinant tissue plasminogen activator: Implications for ischemic stroke treatment
Data:	Relative clot mass loss without addition of rt-PA (no chart)
clot type:		red blood cell dominant; 200 µL
clot age:		5 h
plasminogen activator:		-
incubation medium:		0.9% NaCl; PBS; heparinized blood
incubation conditions:		60 min, 37 °C
green highlighted values for statistics
relative clot mass loss: data [%]					relative clot mass loss: statistics (p-value)
	raw data				one-way ANOVA with post-hoc Fischer's LSD test
donor no.	0.9% NaCl	PBS	heparinized blood			0.9% NaCl	PBS	hep. blood
1	10.1	20.4	21.3		0.9% NaCl	-	0.225339	0.471865
	13.2	29.8	23.7		PBS		-	0.61499
	15.2	19.7	24.5		hep. blood			-
2	17.6	15.3	14.3
	7.1	30.7	15.5
	13	7.8	15.2
3	18.8	15.9	3.6
	16.7	15.1	8.5
	20.1	16.8	13.8
4	10.1	17.3	20.5
	20	21.3	21.5
	20.2	8.5	21.2
mean	15.175	18.2167	16.9667
median	15.95	17.05	18
SD	4.46687	6.97943	6.35743
lower CI	12.3369	13.7821	12.9273
upper CI	18.0131	22.6512	21.006
Minimum	7.1	7.8	3.6
Maximum	20.2	30.7	24.5
Count	12	12	12
CI	2.83812	4.43452	4.03932

## Sheet: diff_size_Fig1
Factors influencing the efficacy of recombinant tissue plasminogen activator: Implications for ischemic stroke treatment
Data:	Degradation of clots of different size by rt-PA (ad Fig. 1)
clot type:	red blood cell dominant; 100, 200, 300 or 400 µL
clot age:	5 h
plasminogen activator:	alteplase (rt-PA) 1.3 mg/L
incubation medium:	PBS
incubation conditions:	60 min, 37 °C
green highlighted values for graphs and statistics
relative clot mass loss: data [%]																						rel. clot mass loss: statistics (p-value)
		raw data - control					mean by donor - control					raw data - rt-PA (1.3 mg/L)					data - control subtracted					one-way ANOVA with post-hoc Fischer's LSD test
donor no.		100 μl	200 μl	300 μl	400 μl		100 μl	200 μl	300 μl	400 μl		100 μl	200 μl	300 μl	400 μl		100 μl	200 μl	300 μl	400 μl			100 μl	200 μl	300 μl	400 μl
1		21.6	7.2	12.4	7.9		15.35	9.6	10.2333	10.5		34	29.2	30.1	23.1		18.65	19.6	19.8667	12.6		100 μl	-	0.276067	0.0646574	0.00270206
		9.1	13.4	7.6	9.5							37.8	41.3	22.2	17.1		22.45	31.7	11.9667	6.6		200 μl		-	0.339102	0.0140964
		N/D	8.2	10.7	14.1							71.2	24.2	25.8	18		55.85	14.6	15.5667	7.5		300 μl			-	0.0852261
2		9.6	16.3	0.8	2.9		8.65	8.36667	2.5	3.56667		20.1	6.9	9	8.9		11.45	0	6.5	5.33333		400 μl				-
		7.7	3.4	3.7	2.9							16.4	9.4	4.9	8		7.75	1.03333	2.4	4.43333
		N/D	5.4	3	4.9							17.2	12.4	7.2	8.6		8.55	4.03333	4.7	5.03333
3		9.5	10.6	8.2	6		7.85	15.1333	5.4	5.06667		44.4	24.9	28.1	13.5		36.55	9.76667	22.7	8.43333
		6.2	17.3	3.5	3.3							18.4	26.1	16.5	10.1		10.55	10.9667	11.1	5.03333
		N/D	17.5	4.5	5.9							19.3	28	21.2	9		11.45	12.8667	15.8	3.93333
4			31	22.2				33.9333	24.0667				45.6	42.3				11.6667	18.2333
			32.9	25.6									44.5	33.7				10.5667	9.63333
			37.9	24.4									55	40.4				21.0667	16.3333
5			22.5	14.7				19.6333	14.6				46.1	38.7				26.4667	24.1
			18.5	15.6									43.9	31.5				24.2667	16.9
			17.9	13.5									51	24.7				31.3667	10.1
6			11.6	15.4				15.0333	16.8				36.3	29.4				21.2667	12.6
			19.5	18									39.7	29.2				24.6667	12.4
			14	17									30.5	23.5				15.4667	6.7
mean		10.6167	16.95	12.2667	6.37778		10.6167	16.95	12.2667	6.37778		30.9778	33.0556	25.4667	12.9222		20.3611	16.187	13.2	6.54444
median		9.3	16.8	12.95	5.9		8.65	15.0833	12.4167	5.06667		20.1	33.4	26.95	10.1		11.45	15.0333	12.5	5.33333
SD		5.53585	9.42788	7.57713	3.6728		4.11866	9.27689	7.89821	3.64788		18.265	14.169	10.8062	5.35719		16.134	9.54591	6.03909	2.70329
lower CI		4.80715	12.2616	8.49865	3.55462		0.385356	7.2145	3.978	-2.68406		16.938	26.0095	20.0929	8.80432		7.95942	11.44	10.1968	4.46651
upper CI		16.4262	21.6384	16.0347	9.20094		20.848	26.6855	20.5553	15.4396		45.0175	40.1016	30.8404	17.0401		32.7628	20.9341	16.2032	8.62238
Minimum		6.2	3.4	0.8	2.9		7.85	8.36667	2.5	3.56667		16.4	6.9	4.9	8		7.75	0	2.4	3.93333
Maximum		21.6	37.9	25.6	14.1		15.35	33.9333	24.0667	10.5		71.2	55	42.3	23.1		55.85	31.7	24.1	12.6
Count		6	18	18	9		3	6	6	3		9	18	18	9		9	18	18	9
CI		5.80952	4.68838	3.76802	2.82316		10.2313	9.7355	8.28867	9.06184		14.0398	7.04607	5.37377	4.1179		12.4017	4.74707	3.00317	2.07793
																												DATA STANDARDIZED TO WEIGHT (of 50 µl clots)
red blood cell release: data [1]																						red blood cell release: statistics (p-value)											red blood cell release standardized to weight: statistics (p-value)
		raw data - control					mean by donor - control					raw data - rt-PA (1.3 mg/L)					data - control subtracted					one-way ANOVA with post-hoc Fischer's LSD test						data - control subtracted					unpaired t-test
donor no.		100 μl	200 μl	300 μl	400 μl		100 μl	200 μl	300 μl	400 μl		100 μl	200 μl	300 μl	400 μl		100 μl	200 μl	300 μl	400 μl			100 μl	200 μl	300 μl	400 μl		100 μl	200 μl	300 μl	400 μl			100 μl	200 μl	300 μl	400 μl
1		0.0577	0.0767	0.139	0.0813		0.0561333	0.0782333	0.101233	0.0905667		0.0853	0.137	0.1523	0.1827		0.0291667	0.0587667	0.0510667	0.0921333		100 μl	-	0.00916457	0.00309414	0.03237		0.0486111	0.0587667	0.0283704	0.0307111		100 μl
		0.061	0.0777	0.0877	0.0917							0.0763	0.1733	N/D	0.172		0.0201667	0.0950667	N/D	0.0814333		200 μl		-	0.584245	0.822187		0.0336111	0.0950667		0.0271444		200 μl
		0.0497	0.0803	0.077	0.0987							0.1127	0.154	0.21	0.1453		0.0565667	0.0757667	0.108767	0.0547333		300 μl			-	0.492158		0.0942778	0.0757667	0.0604259	0.0182444		300 μl
2		0.0503	0.0907	0.0647	0.08		0.035	0.0693333	0.0610333	0.0883333		0.06	N/D	0.0673	0.122		0.025	N/D	0.00626667	0.0336667		400 μl				-		0.0416667		0.00348148	0.0112222		400 μl
		0.028	0.0653	0.0827	0.0903							0.0547	N/D	0.0657	0.133		0.0197	N/D	0.00466667	0.0446667								0.0328333		0.00259259	0.0148889
		0.0267	0.052	0.0357	0.0947							0.0443	0.094	N/D	0.114		0.0093	0.0246667	N/D	0.0256667								0.0155	0.0246667		0.00855556
3		0.015	0.0407	0.0757	0.0253		0.0201	0.0423667	0.0486667	0.0594333		0.0527	0.1497	0.0863	0.1423		0.0326	0.107333	0.0376333	0.0828667								0.0543333	0.107333	0.0209074	0.0276222		one-way ANOVA with post-hoc Tukey's HSD test
		0.023	0.0457	0.025	0.0753							0.056	0.12	0.0703	0.151		0.0359	0.0776333	0.0216333	0.0915667								0.0598333	0.0776333	0.0120185	0.0305222			100 μl	200 μl	300 μl	400 μl
		0.0223	0.0407	0.0453	0.0777							0.04	0.0933	0.1097	0.136		0.0199	0.0509333	0.0610333	0.0765667								0.0331667	0.0509333	0.0339074	0.0255222		100 μl	-	0.202686	0.983779	0.225029
4			0.121667	0.144333				0.144778	0.154444				0.173667	0.262333				0.0288889	0.107889										0.0288889	0.0599383			200 μl		-	0.0465422	0.000847564
			0.171333	0.161									0.188	0.254667				0.0432222	0.100222										0.0432222	0.055679			300 μl			-	0.294523
			0.141333	0.158									0.25	0.273				0.105222	0.118556										0.105222	0.0658642			400 μl				-
5			0.069	0.0703333				0.0786667	0.0827778				0.181667	0.209333				0.103	0.126556										0.103	0.0703086
			0.100667	0.100667									0.162333	0.252				0.0836667	0.169222										0.0836667	0.0940123
			0.0663333	0.0773333									0.199667	0.187333				0.121	0.104556										0.121	0.0580864			one-way ANOVA with post-hoc Fischer's LSD test
6			0.0316667	0.0836667				0.0526667	0.104667				0.064	N/D				0.0113333	N/D										0.0113333					100 μl	200 μl	300 μl	400 μl
			0.0653333	0.112333									0.109333	0.142				0.0566667	0.0373333										0.0566667	0.0207407			100 μl	-	0.0514064	0.719969	0.0582962
			0.061	0.118									0.100333	N/D				0.0476667	N/D										0.0476667				200 μl		-	0.00977124	0.0001272
mean		0.0370778	0.0776741	0.092137	0.0794444		0.0370778	0.0776741	0.092137	0.0794444		0.0646667	0.146894	0.167305	0.144256		0.0275889	0.0681771	0.0753857	0.0648111								0.0456528	0.0688044	0.0429202	0.0204653		300 μl			-	0.0812864
median		0.028	0.0676667	0.0831833	0.0813		0.035	0.0737833	0.0920056	0.0883333		0.056	0.15185	0.169817	0.1423		0.025	0.0672667	0.0806278	0.0765667								0.0376389	0.0757667	0.055679	0.0218833		400 μl				-
SD		0.0174133	0.0366106	0.0399732	0.0218722		0.0181063	0.0359048	0.0375943	0.0173661		0.0229971	0.0482817	0.0781899	0.0220898		0.0134815	0.0329122	0.0505845	0.0255257								0.0239975	0.0339682	0.0289686	0.00833111
lower CI		0.0236927	0.059468	0.0722588	0.062632		-0.00790077	0.0399943	0.0526842	0.0363047		0.0469895	0.121166	0.122159	0.127276		0.0172261	0.0506394	0.0461791	0.0451903
upper CI		0.0504629	0.0958801	0.112015	0.0962569		0.0820563	0.115354	0.13159	0.122584		0.0823438	0.172621	0.21245	0.161235		0.0379517	0.0857148	0.104592	0.0844319
Minimum		0.015	0.0316667	0.025	0.0253		0.0201	0.0423667	0.0486667	0.0594333		0.04	0.064	0.0657	0.114		0.0093	0.0113333	0.00466667	0.0256667
Maximum		0.061	0.171333	0.161	0.0987		0.0561333	0.144778	0.154444	0.0905667		0.1127	0.25	0.273	0.1827		0.0565667	0.121	0.169222	0.0921333
Count		9	18	18	9		3	6	6	3		9	16	14	9		9	16	14	9
CI		0.0133851	0.018206	0.0198782	0.0168125		0.0449785	0.0376797	0.0394528	0.0431397		0.0176772	0.0257275	0.0451455	0.0169797		0.0103628	0.0175377	0.0292066	0.0196208

## Sheet: rtPA_conc_Fig2
Factors influencing the efficacy of recombinant tissue plasminogen activator: Implications for ischemic stroke treatment
Data:	The dependency of thrombolysis on rt-PA concentration (ad Fig. 2)
clot type:	red blood cell dominant; 200 µL
clot age:	24 h
plasminogen activator:	alteplase (rt-PA) 0.13; 1.3; 13 mg/L
incubation medium:	PBS
incubation conditions:	60 min, 37 °C
green highlighted values for graphs and statistics
relative clot mass loss: data [%]													rel. clot mass loss: statistics (p-value)
		raw data					mean by donor		data - control subtracted				one-way ANOVA with post-hoc Fischer's LSD test
donor no.		control	0.13 mg/L	1.3 mg/L	13 mg/L		control		0.13 mg/L	1.3 mg/L	13 mg/L			0.13 mg/L	1.3 mg/L	13 mg/L
1		20	37.3	39.3	51.2		18.5		18.8	20.8	32.7		0.13 mg/L	-	7.9135e-06	5.6944e-09
		19.1	30.9	39	47.4				12.4	20.5	28.9		1.3 mg/L		-	0.00451189
		16.4	36.4	34.9	51.8				17.9	16.4	33.3		13 mg/L			-
2		39.7	42.2	64.6	62.3		32.6		9.6	32	29.7
		22.8	47.6	61.1	70.1				15	28.5	37.5
		35.3	42.3	58.2	62.8				9.7	25.6	30.2
3		14.5	22.1	36.5	44.3		14.1667		7.93333	22.3333	30.1333
		17.6	21.9	41.3	41.4				7.73333	27.1333	27.2333
		10.4	27.2	36.5	37.4				13.0333	22.3333	23.2333
mean		21.7556	34.2111	45.7111	52.0778		21.7556		12.4556	23.9556	30.3222
median		19.1	36.4	39.3	51.2		18.5		12.4	22.3333	30.1333
SD		9.64509	9.22774	11.9465	10.937		9.63825		4.11099	4.77514	4.00462
lower CI		14.3417	27.118	36.5282	43.6709		-2.18719		9.29557	20.2851	27.244
upper CI		29.1694	41.3042	54.894	60.4847		45.6983		15.6155	27.6261	33.4004
Minimum		10.4	21.9	34.9	37.4		14.1667		7.73333	16.4	23.2333
Maximum		39.7	47.6	64.6	70.1		32.6		18.8	32	37.5
Count		9	9	9	9		3		9	9	9
CI		7.41387	7.09307	9.18288	8.40689		23.9427		3.15999	3.6705	3.07822
red blood cell release: data [1]													red blood cell release: statistics (p-value)
		raw data					mean by donor		data - control subtracted				one-way ANOVA with post-hoc Fischer's LSD test
donor no.		control	0.13 mg/L	1.3 mg/L	13 mg/L		control		0.13 mg/L	1.3 mg/L	13 mg/L			0.13 mg/L	1.3 mg/L	13 mg/L
1		0.066	0.153	0.162333	0.205333		0.0743333		0.0786667	0.088	0.131		0.13 mg/L	-	0.0420519	8.55432e-05
		0.0833333	0.116	0.129667	N/D				0.0416667	0.0553333	N/D		1.3 mg/L		-	0.00605221
		0.0736667	0.11	0.132333	0.141333				0.0356667	0.058	0.067		13 mg/L			-
2		0.157333	0.160333	0.236667	0.229		0.121		0.0393333	0.115667	0.108
		0.0723333	0.176667	0.212667	0.249333				0.0556667	0.0916667	0.128333
		0.133333	0.128667	0.198	0.243667				0.00766667	0.077	0.122667
3		0.0516667	0.0823333	0.095	N/D		0.0447778		0.0375556	0.0502222	N/D
		0.057	0.078	0.106	N/D				0.0332222	0.0612222	N/D
		0.0256667	0.0793333	0.0506667	N/D				0.0345556	0.00588889	N/D
mean		0.080037	0.120481	0.147037	0.213733		0.080037		0.0404444	0.067	0.1114
median		0.0723333	0.116	0.132333	0.229		0.0743333		0.0375556	0.0612222	0.122667
SD		0.0409493	0.0370008	0.0605898	0.0438998		0.0384299		0.0189993	0.0311938	0.0263664
lower CI		0.0485606	0.0920402	0.100464	0.159225		-0.0154281		0.0258403	0.0430223	0.0786617
upper CI		0.111513	0.148923	0.19361	0.268242		0.175502		0.0550486	0.0909777	0.144138
Minimum		0.0256667	0.078	0.0506667	0.141333		0.0447778		0.00766667	0.00588889	0.067
Maximum		0.157333	0.176667	0.236667	0.249333		0.121		0.0786667	0.115667	0.131
Count		9	9	9	5		3		9	9	5
CI		0.0314764	0.0284413	0.0465734	0.0545088		0.0954651		0.0146041	0.0239777	0.0327383

## Sheet: diff_age_Fig3
Factors influencing the efficacy of recombinant tissue plasminogen activator: Implications for ischemic stroke treatment
Data:
clot type:	red blood cell dominant; 200 µL
clot age:	2; 5; 24 h
plasminogen activator:	alteplase (rt-PA) 1.3 mg/L
incubation medium:	PBS
incubation conditions:	60 min, 37 °C
green highlighted values for graphs and statistics
relative clot mass loss: data [%]														rel. clot mass loss: statistics (p-value)
		raw data - control			mean by donor - control			raw data - rt-PA (1.3 mg/L)			data - control subtracted			unpaired t-test 2h vs 5 h
donor no.		2 h	5 h		2 h	5 h		2 h	5 h		2 h	5 h
1		39.2	7.2		38.5333	9.6		46.3	29.2		7.76667	19.6		raw data		0.000343866	Fig3A
		43.1	13.4					41.5	41.3		2.96667	31.7		control subtracted data		0.838603	Fig3C
		33.3	8.2					46.7	24.2		8.16667	14.6
2		23.5	16.3		21.6333	8.36667		36.3	6.9		14.6667	0
		21.7	3.4					21.6	9.4		-0.0333333	1.03333
		19.7	5.4					27	12.4		5.36667	4.03333
3		21.2	10.6		20.6667	15.1333		41.3	24.9		20.6333	9.76667
		20.5	17.3					41.1	26.1		20.4333	10.9667
		20.3	17.5					37.5	28		16.8333	12.8667
mean		26.9444	11.0333		26.9444	11.0333		37.7	22.4889		10.7556	11.6185
median		21.7	10.6		21.6333	9.6		41.1	24.9		8.16667	10.9667
SD		9.09754	5.33081		10.0479	3.60386		8.43816	10.9953		7.62569	9.91112
lower CI		19.9515	6.93571		1.98407	2.08086		31.2139	14.0372		4.89393	4.00016
upper CI		33.9374	15.131		51.9048	19.9858		44.1861	30.9406		16.6172	19.2369
Minimum		19.7	3.4		20.6667	8.36667		21.6	6.9		-0.0333333	0
Maximum		43.1	17.5		38.5333	15.1333		46.7	41.3		20.6333	31.7
Count		9	9		3	3		9	9		9	9
CI		6.99299	4.09762		24.9604	8.95247		6.48614	8.45172		5.86162	7.61836
red blood cell release: data [1]														red blood cell release: statistics (p-value)
		raw data - control			mean by donor - control			raw data - rt-PA (1.3 mg/L)			data - control subtracted			unpaired t-test 2h vs 5 h
donor no.		2 h	5 h		2 h	5 h		2 h	5 h		2 h	5 h
1		0.183	0.0766667		0.192444	0.0782222		0.214	0.137		0.0215556	0.0587778		raw data		0.000182366	Fig3B
		0.199333	0.0776667					0.210667	0.173333		0.0182222	0.0951111		control subtracted data		0.163684	Fig3D
		0.195	0.0803333					0.251	0.154		0.0585556	0.0757778
2		0.169	0.0906667		0.142222	0.0693333		0.172333	0.068		0.0301111	0
		0.142333	0.0653333					0.155667	0.061		0.0134444	0
		0.115333	0.052					0.143333	0.094		0.00111111	0.0246667
3		0.095	0.0407		0.093	0.0423667		0.152333	0.1497		0.0593333	0.107333
		0.0886667	0.0457					0.143	0.12		0.05	0.0776333
		0.0953333	0.0407					0.136333	0.0933		0.0433333	0.0509333
mean		0.142556	0.0633074		0.142556	0.0633074		0.175407	0.116704		0.0328519	0.0544704
median		0.142333	0.0653333		0.142222	0.0693333		0.155667	0.12		0.0301111	0.0587778
SD		0.0453401	0.0189975		0.0497231	0.0186719		0.0402867	0.0397612		0.0209139	0.0391951
lower CI		0.107704	0.0487046		0.0190366	0.0169239		0.14444	0.0861405		0.016776	0.0243423
upper CI		0.177407	0.0779102		0.266074	0.109691		0.206375	0.147267		0.0489277	0.0845984
Minimum		0.0886667	0.0407		0.093	0.0423667		0.136333	0.061		0.00111111	0
Maximum		0.199333	0.0906667		0.192444	0.0782222		0.251	0.173333		0.0593333	0.107333
Count		9	9		3	3		9	9		9	9
CI		0.0348515	0.0146028		0.123519	0.0463835		0.0309671	0.0305632		0.0160759	0.030128

## Sheet: heparin_Fig4
Factors influencing the efficacy of recombinant tissue plasminogen activator: Implications for ischemic stroke treatment
Data:
clot type:	red blood cell dominant; 200 µL
clot age:	5 h
plasminogen activator:	alteplase (rt-PA) 1.3 mg/L
incubation medium:	PBS
incubation conditions:	60 min, 37 °C
green highlighted values for graphs and statistics
relative clot mass loss: data [%]																			rel. clot mass loss: statistics (p-value)
		without rt-PA (heparin only)									with 1.3 mg/L rt-PA ("interaction of heparin with rt-PA")
		raw data - controls				mean by donor		data - control subtracted			raw data - rtPA				data - control subtracted				one-way ANOVA with post-hoc Fischer's LSD test
donor no.		control	50 IU/mL	100 IU/mL		control		50 IU/mL	100 IU/mL		control	50 IU/mL	100 IU/mL		control	50 IU/mL	100 IU/mL			control	50 IU/mL	100 IU/mL
1		15.9	17.6	19.6		15.9333		1.66667	3.66667		28.7	36.8	24.2		12.7667	20.8667	8.26667		control	-	0.203454	0.59767
		15.1	16.8	21				0.866667	5.06667		32.7	39.1	31.3		16.7667	23.1667	15.3667		50 IU/mL		-	0.447318
		16.8	13.3	18.4				-2.63333	2.46667		25.3	30	30.5		9.36667	14.0667	14.5667		100 IU/mL			-
2		17.3	24.4	23		15.7		8.7	7.3		36.3	49.7	37.4		20.6	34	21.7
		21.3	19.5	24.8				3.8	9.1		28.2	35.2	42.2		12.5	19.5	26.5
		8.5	27.8	23.1				12.1	7.4		35.7	33.5	54.8		20	17.8	39.1
3		22.9	36.6	33		26.9667		9.63333	6.03333		46.4	46.6	48.1		19.4333	19.6333	21.1333
		23.9	37.3	33.9				10.3333	6.93333		49.9	53.6	37.9		22.9333	26.6333	10.9333
		34.1	35.8	29.9				8.83333	2.93333		44	42.3	37		17.0333	15.3333	10.0333
mean		19.5333	25.4556	25.1889		19.5333		5.92222	5.65556		36.3556	40.7556	38.1556		16.8222	21.2222	18.6222
median		17.3	24.4	23.1		15.9333		8.7	6.03333		35.7	39.1	37.4		17.0333	19.6333	15.3667
SD		7.18297	9.34052	5.7366		6.43851		5.11072	2.27126		8.68851	7.89859	9.31814		4.46228	6.11905	9.77464
lower CI		14.012	18.2758	20.7793		3.53918		1.99378	3.90971		29.677	34.6842	30.993		13.3922	16.5187	11.1088
upper CI		25.0546	32.6353	29.5984		35.5275		9.85067	7.4014		43.0341	46.827	45.3181		20.2522	25.9257	26.1357
Minimum		8.5	13.3	18.4		15.7		-2.63333	2.46667		25.3	30	24.2		9.36667	14.0667	8.26667
Maximum		34.1	37.3	33.9		26.9667		12.1	9.1		49.9	53.6	54.8		22.9333	34	39.1
Count		9	9	9		3		9	9		9	9	9		9	9	9
CI		5.52132	7.17976	4.40954		15.9942		3.92845	1.74584		6.67858	6.0714	7.16256		3.43001	4.70352	7.51345
red blood cell release: data [1]																			red blood cell release: statistics (p-value)
		without rt-PA (heparin only)									with 1.3 mg/L rt-PA ("interaction of heparin with rt-PA")
		raw data - controls				mean by donor		data - control subtracted			raw data - rtPA				data - control subtracted				one-way ANOVA with post-hoc Fischer's LSD test
donor no.		control	50 IU/mL	100 IU/mL		control		50 IU/mL	100 IU/mL		control	50 IU/mL	100 IU/mL		control	50 IU/mL	100 IU/mL			control	50 IU/mL	100 IU/mL
1		0.0273333	0.039	0.032		0.032		0.007	0		0.0546667	0.0746667	0.0406667		0.0226667	0.0426667	0.00866667		control	-	0.71173	0.391564
		0.0403333	0.0403333	0.0433333				0.00833333	0.0113333		0.0766667	0.059	0.087		0.0446667	0.027	0.055		50 IU/mL		-	0.224619
		0.0283333	0.0113333	0.048				-0.0206667	0.016		0.061	0.029	0.0403333		0.029	0	0.00833333		100 IU/mL			-
2		0.057	0.0736667	0.0516667		0.0517778		0.0218889	-0.000111111		0.0946667	0.0986667	0.133		0.0428889	0.0468889	0.0812222
		0.0523333	0.049	0.0443333				-0.00277778	-0.00744444		0.078	0.107	0.160667		0.0262222	0.0552222	0.108889
		0.046	0.0296667	0.053				-0.0221111	0.00122222		0.0976667	0.115	0.195667		0.0458889	0.0632222	0.143889
3		0.102	0.0953333	0.049		0.113333		-0.018	-0.0643333		0.179333	0.0973333	0.150667		0.066	0	0.0373333
		0.134667	0.0816667	0.0836667				-0.0316667	-0.0296667		0.136	0.138333	0.109		0.0226667	0.025	0
		0.103333	0.082	0.0926667				-0.0313333	-0.0206667		0.128333	0.0973333	0.095		0.015	0	0
mean		0.0657037	0.0557778	0.0552963		0.0657037		-0.00992593	-0.0104074		0.100704	0.0907037	0.112444		0.035	0.0288889	0.0492593
median		0.0523333	0.049	0.049		0.0517778		-0.018	-0.000111111		0.0946667	0.0973333	0.109		0.029	0.027	0.0373333
SD		0.0381519	0.0284288	0.0197445		0.0424173		0.0191805	0.0247804		0.0403524	0.0322983	0.0529746		0.0160176	0.0247701	0.0523007
lower CI		0.0363776	0.0339255	0.0401193		-0.0396667		-0.0246694	-0.0294553		0.0696861	0.065877	0.0717246		0.0226878	0.00984894	0.00905738
upper CI		0.0950299	0.0776301	0.0704733		0.171074		0.00481752	0.00864049		0.131721	0.11553	0.153164		0.0473122	0.0479288	0.0894611
Minimum		0.0273333	0.0113333	0.032		0.032		-0.0316667	-0.0643333		0.0546667	0.029	0.0403333		0.015	0	0
Maximum		0.134667	0.0953333	0.0926667		0.113333		0.0218889	0.016		0.179333	0.138333	0.195667		0.066	0.0632222	0.143889
Count		9	9	9		3		9	9		9	9	9		9	9	9
CI		0.0293262	0.0218523	0.015177		0.10537		0.0147434	0.0190479		0.0310176	0.0248267	0.0407199		0.0123122	0.0190399	0.0402019
